# Supplementary material for: A Rare Oral Metastatic Lesion as the Initial Diagnosis of Small Cell Lung Cancer: Case Report and Systematic Review
Source: J Clin Med. 2026 May 14;15(10):3772. doi: 10.3390/jcm15103772 (PMC13207465; doi:10.3390/jcm15103772)
Supplement: Supplementary file 1 [file jcm-15-03772-s001.zip]

Archive with 1 entries (1 files):
- jcm-4264170-PRISMA_2020_checklist.pdf
